# Supplementary material for: The Implication of Horizontal Gene Transfer Between Acanthamoeba and Its Intracellular Microbes on Pathogenicity: A Systematic Review
Source: Pathogens. 2026 Jun 8;15(6):610. doi: 10.3390/pathogens15060610 (PMC13305018; doi:10.3390/pathogens15060610)
Supplement: Supplementary file 1 [file pathogens-15-00610-s001.zip]

Archive with 3 entries (3 files):
- PRISMA_2020_checklist.pdf
- Table S1The included studies' quality appraisal in the systematic review.pdf
- Table S2 Data extraction sheet of included studies.xlsx
