# Supplementary material for: The Implication of Horizontal Gene Transfer Between Acanthamoeba and Its Intracellular Microbes on Pathogenicity: A Systematic Review
Source: Pathogens. 2026 Jun 8;15(6):610. doi: 10.3390/pathogens15060610 (PMC13305018; doi:10.3390/pathogens15060610)
Supplement: Supplementary file 1 [file pathogens-15-00610-s001.zip › Table S2 Data extraction sheet of included studies.xlsx]

## Sheet: Sheet1
	Table S2: Data extraction sheet of included studies
	The Implication of Horizontal Gene Transfer between Acanthamoeba and its intracellular microbes on Pathogenicity: A Systematic Review
No	Study Author/Year	Host Acanthamoeba Species	Ac endosymbiont organisums	Source of sample ( enviromental/clinical )	Number of samples with intracelluar microbes	Genes transferred	Number of samples with postive gene transfer	Antibiotic resistant genes	Gene transferred between organisums in Ac	Increased virulance	Geographical origion of isolates	HGT detection method	Study Quality
1	Fritsche et al., 1998	Acanthamoeba species	Chlamydia-like Gram-negative coccus, Gram-negative rods	4 Clinical Corneal swab, 1 Soil	1 of 5 naturally infected, 12 experimentally infected	N/A	N/A	N/A	N/A	Endosymbiont-infected Acanthamoeba showed increased cytopathic effect on Human embryonic tonsilar fibroblast	Washington State, USA	N/A	Good
2	Fu et al., 2021	Acanthamoeba castellanii	Cryptococcus neoformans	( 1 H99 clinical strain; two (A1-35-8 and Ftc555-1) environmental strains)	experimental predator-prey co-culture	N/A	N/A	N/A	N/A	C. neoformans expresses virulence, Mutations in the gene encoding the oligopeptide transporter (CNAG_03013; OPT1) were observed	USA, Botswana	N/A	Good
3	Gu et al., 2022	Acanthamoeba species genotype T3 and T4	ARMs (Pseudomonas spp, Mycobacterium genus, Rickettsia isolates), Legionella pneumophila, Chlamydia trachomatis, Cryptococcus depauperatus, Cryptococcus neoformans var. grubii H99. and Cryptococcus neoformans var. grubii Bt1, Pandoraviruses, Acanthamoeba castellanii medusavirus	Seven clinical isolates of Acanthamoeba isolated from corneal scraping specimen	ARMs (Pseudomonas spp. (6/7), Mycobacterium genus (6/7), Rickettsia (3/7 isolates), Legionella pneumophila (1/7), Chlamydia trachomatis (1/7), Cryptococcus depauperatus CBS 7855, Cryptococcus neoformans var. grubii H99. and Cryptococcus neoformans var. grubii Bt1, Pandoraviruses (7/7), Acanthamoeba castellanii medusavirus (6/7),	Virulence-associated genes (metalloproteases, cysteine proteases, laminin-binding protein, heat-shock proteins), metabolic and signaling genes, viral homologs	Antibiotic resistance not specifically characterized	N/A	N/A	HGT with ARMs, especially Pseudomonas spp., and enrichment of virulence genes (laminin-binding protein, proteases, HSPs	China (Shandong; AK corneal ulcer patients)	Whole-genome comparative genomics	Good
4	Hajialilo et al., 2019	Acanthamoeba T4 genotype	Escherichia coli; Achromobacter sp.; Pseudomonas aeruginosa; Stenotrophomonas maltophilia; Microbacterium sp.; Brevibacillus sp.; Brevundimonas sp.; Aspergillus sp.; human adenovirus (HADV)	Clinical corneal scrapes and contact lenses from keratitis patients	15 T4 isolates total; 9 successfully used for endosymbiont study; 8/9 (89%) with bacterial endosymbionts; 1/9 with fungal and viral (HADV) endosymbionts, ICS7 (Pseudomonas aeruginosa, Aspergillus sp., and human adenovirus endosymbionts) and ICS2 (Escherichia coli endosymbiont) isolates	No specfic transferred genes name reported	N/A	Not reported	N/A	Yes – isolates with endosymbionts (ICS2 with E. coli; ICS7 with bacterial, fungal and viral endosymbionts) showed higher pathogenicity (osmo-/thermo-tolerance assays) and more severe CPE on Vero cells than the endosymbiont-free isolate ICS9.			Good
5	Hasni et al., 2020	Acanthamoeba triangularis strain SH 621 (genotype T4)	Amoeba-resisting microorganisms (ARMs), including Chlamydiae (e.g., Candidatus Protochlamydia, Neochlamydia), Legionella pneumophila, environmental bacteria (Acinetobacter, Pseudomonas spp.), and giant viruses (Pandoraviridae, Medusavirus, Mimiviridae, Marseillevirus, Pithovirus, Mollivirus).	Clinical keratitis-associated A. triangularis ATCC 50254 strain, cultured in PYG medium at Aix-Marseille University laboratory (France).	Single A. triangularis SH 621 isolate subjected to whole-genome sequencing and comparative genomics; ARMs inferred from sequence homology, not from direct co-culture infection assays	Ninety-nine A. triangularis genes with best BLASTp hits to amoeba-resisting microorganisms; phylogenetic analysis confirmed horizontal gene transfer for 62 genes (34 with amoeba-resisting bacteria, 28 with giant viruses).	N/A, genomic analysis of a single strain was used	Antibiotic-resistant genes not specfically characterized	Putative bidirectional gene transfers between A. triangularis and ARMs: Chlamydiae (Candidatus Protochlamydia, Neochlamydia), environmental bacteria (Acinetobacter, Pseudomonas spp., other amoeba-associated bacteria) and giant viruses (Pandoraviridae, Medusavirus, Mimiviridae, Marseillevirus, Pithovirus, Mollivirus).	Genomic analysis identified 48 virulence-related genes associated with Acanthamoeba keratitis (including mannose-binding protein, multiple serine and metalloproteases, phospholipases, heat shock proteins, antioxidant enzymes), but no direct phenotypic virulence assays were performed.	France	Whole-genome sequencing (Illumina); functional annotation using BLASTp against nr, COG and KEGG; Proteinortho-based comparative genomics; HGT inferred by best BLASTp hits to ARMs and confirmed by phylogenetic reconstruction	Good
6	Matthey-Doret et al., 2022	Acanthamoeba castellanii strains Neff and C3	Experimental infection of A.castellani with Legionella pneumophila	Neff: soil isolate; C3: isolate from drinking water reservoir	Not a multi-isolate survey: chromosome-scale genomes generated for one Neff and one C3 strain; Legionella infections performed in vitro on cultured C3 and Neff cells.	No systematic HGT screen; strain-specific accessory genes described. Neff carries a major capsid protein gene with strong similarity to nucleocytoplasmic large DNA viruses (e.g. Mollivirus), interpreted as a likely lateral gene transfer from a giant virus.	Genome-wide comparative analysis only; no per-sample frequency of HGT reported (single Neff and C3 genomes	Antibiotic resistance genes were not analysed or reported.	N/A	N/A	Neff: California, USA (original soil isolate); C3: drinking water reservoir in Europe	Comparative genomics	Good
7	Maumus & Blanc, 2016	Acanthamoeba castellanii strain Neff	Giant viruses (Pandoravirus, Mimivirus, Marseillevirus, Pithovirus, Mollivirus, )	Laboratory co-culture	Laboratory co-culture	267 LGT markers; viral genes including MCPs, ATPase, ligase	N/A	N/A	N/A	N/A	Neff strain (origin not specified)	BLASTP, phylogenetics, CDI, transcriptomics	Good
8	Purssell et al., 2017	A. castellanii (ATCC 50373, 50492, 50493, 50739); A. polyphaga (ATCC 30173, 50372, 50495); A. culbertsoni 30171; Acanthamoeba sp.	Holosporaceae (Rickettsiales) in A. polyphaga 30173; a novel Mycobacterium spp. in A. polyphaga 50495; Candidatus procabacter sp. OEW1 and Parachlamydia sp. OEW1 in Acanthamoeba sp. PRA-220	ATCC reference strains originally isolated from human cornea, human nasal swab, soil, potable water reservoir	9 strains screened; 3 (A. polyphaga 30173, A. polyphaga 50495, Acanthamoeba sp. PRA-220) had confirmed intracellular bacterial endosymbionts by 16S rRNA and/or Chlamydiales-specific PCR	N/A	N/A	N/A	N/A	Yes – infection of EpiCorneal tissue with A. castellanii 50493 and A. polyphaga 50372 increased TNF-α, IL-1, IL-6 and CuZn-SOD and caused cytopathic changes	Experiment done in Britiesh	N/A	Good
9	Soleymani et al., 2024	Acanthamoeba species genotype T4	Stenotrophomonas maltophilia, Achromobacter sp., uncultured fungus, Gloeotinia sp.	Clinical (COVID-19 & CRD patients, Iran)	8 isolates; 4 bacterial + 2 fungal endosymbionts	N/A	N/A	N/A	N/A	5/8 isolates were highly pathogenic (thermo-/osmotolerant + CPE+)	Northern Iran	N/A	Good
10	Manna & Harman, 2016	Acanthamoeba castellanii	Chlamydiae lineage (obligate intracellular bacteria) and "Candidatus Babela massiliensis" (δ-proteobacterium endosymbiont of Acanthamoeba)	Genome sequences from public databases	N/A	Acanthamoeba castellanii acquired a bacterial-like TGTase gene from Chlamydiae. and "Ca. Babela massiliensis" acquired its TGTase from Chlamydiae while living inside Acanthamoeb	N/A	N/A	tRNA-guanine transglycosylase (TGTase) — bacterial-like variant (BL-TGTase).	affect tRNA modification pathways, may influence amoebal metabolism, and considered a potential drug target because of similarity to virulence-associated TGTases.	N/A	BLASTp, InterProScan, phylogenetic reconstruction (MrBayes), sequence similarity analysis, subcellular localization prediction.	Good
11	Mueller et al., 2017	Acanthamoeba castellanii ATCC 30010	Lausannevirus, Estrella lausannensis	Acanthamoeba castellanii ATCC 30010	Experimental evolution of one Lausannevirus strain and one Estrella lausannensis strain in A. castellanii over one year	Lateral gene transfer between Lausannevirus and its host, A. castellanii, was investigated using the BLASN strategy and the same cutoff. Data showed that no gene transfer occurred among Lausannevirus and A. castellanii during the 144 passages.	No gene transfer detected	N/A	LGT was investigated by BLASTN of assembled subculture genomes against Lausannevirus and E. lausannensis reference genomes. No regions blasting both references with a high percentage of identity (cutoff> 95%) were observed, suggesting that no gene transfer between Lausannevirus and E. lausannensis occurred during the year of co-culture	N/A	ATCC strain	Whole-genome sequencing and comparative genomics, LASTN of assembled contigs against Lausannevirus, Estrella lausannensis and A. castellanii Neff genomes; only contigs with >95% identity to ≥2 genomes would indicate lateral gene transfer – none were found	Good
12	Takemura 2020	Acanthamoeba castellanii	Medusavirus (giant dsDNA virus)	Environmental (hot spring water)	Not quantified (	Histone genes (H1, H2A, H2B, H3, H4); DNA polymerase δ (B-family); Ran GTPase; Major capsid protein (MCP)	Not applicable (phylogenetic inference, not sample screening)	Not reported	Bidirectional LGT inferred between medusavirus and A. castellanii (host to virus: histones, Ran, Pol δ; virus to host: MCP-like genes)	Not assessed	Japan (hot spring water)	Comparative genomics; molecular phylogenetics (DNA polymerase, Ran, MCP); genome analysis	Good
13	Ling et al., 2024	Acanthamoeba spp. (predominantly T4 genotype; multiple subtypes incl. T4A, T4B, T4D, T4E, T4Neff)	Bacterial endosymbionts: Burkholderia, Klebsiella, Pseudomonas, Chlamydia, Mycobacterium, Legionella pneumophila, Vibrio cholerae, Aspergillus spp.; Giant viruses: Pandoravirus, Acanthamoeba castellanii medusavirus	Clinical (ocular AK isolates) and Environmental (water, soil, others)	19 ocular strains analyzed for endosymbiont signatures (48 total genomes including public datasets)	adeF, amrA, amrB (ARGs transferred from Burkholderia → Acanthamoeba)	4/23 candidate ARGs (17.39%) showed strong bootstrap-supported HGT	Yes, multidrug resistance genes (aminoglycoside, macrolide, tetracycline, fluoroquinolone resistance)	Unidirectional HGT from Burkholderia to Acanthamoeba involving RND efflux pump genes (adeF, amrA, amrB)	potential increase in drug resistance	China, USA, Germany, and India	Whole-genome sequencing; BLASTp vs CARD & nr; phylogenetic reconstruction (FastTree); bootstrap-supported trees; rhizome/mosaic gene analysis	Good
14	Erber et al., 2020	Acanthamoeba castellanii	Desulfovibrio spp. and related Proteobacteria	Environmental (genome-based laboratory strain analysis)	Not applicable (genomic analysis; no direct screening of isolates for microbes)	ntr4 (A-adding tRNA nucleotidyltransferase, bacterial-like)	1 species-level confirmed HGT event (present across Acanthamoeba spp.)	Not reported	Bacterial to Acanthamoeba gene transfer	Not assessed	Not specified (reference laboratory strain; comparative genomes from multiple regions)	Sequence similarity analysis, motif/domain comparison, phylogenetic network analysis, exon-intron structure and codon-usage adaptation, recombinant protein functional validation	Good
15	Rolland S.,2020	Acanthamoeba castellanii (strain Neff, ATCC 30010)	Intracellular bacteria in general	Acanthamoeba castellanii ATCC 30010	Not applicable (no screening of isolates for intracellular microbes)	Possible lateral transfer of ACA1_384820 gene (encodes a putative GNAT-family N-acetyltransferase) from prokaryotes	Not reported	Not reported	N/A (prokaryote to Acanthamoeba (lateral acquisition suggested)	Not reported	ATCC laboratory strain	BLASTp against NCBI nr showing best hits in Bacteria/Archaea (30% identity)	Good
16	Watanabe et al., 2018	Acanthamoeba species	Environmental chlamydiae inhabiting Acanthamoeba ( Parachlamydia, Protochlamydia, Neochlamydia) and protozoa-related giant viruses (Mimiviridae, Megavirus chiliensis)	Not applicable (comparative genomics using public genomes)	Not applicable	Not reported: Genes transferred between organisms in Acanthamoeba	1338 genes of the chlamydiae were found to be shared with the Megavirus chiliensis (444 genes specific to environmental chlamydiae, 892 genes shared between both chlamydiae, only two genes in the pathogenic chlamydiae	Not reported	1338 genes of the chlamydiae were found to be shared with the Megavirus chiliensis (444 genes specific to environmental chlamydiae, 892 genes shared between both chlamydiae, only two genes in the pathogenic chlamydiae	Not reported	Not reported use public genomes	genomic annotation with Basic Local Alignment Search Tool (BLAST) analysis using Rapid Annotation using Subsystem Technology (RAST), Functional annotation was also performed using the Kyoto Encyclopedia of Genes and Genomes (KEGG), and Phylogenic analysis	Good
17	Lin et al., 2025	Acanthamoeba castellanii	Pseudomonas putida (P. putida) mixing experment Predation	Environmental (agricultural soil)	Not applicable	Plasmid-borne genes on RP4 plasmid (model system): blaTEM (β-lactam), tetA (tetracycline), aph(3′)-Ib (kanamycin), gfp reporter	Positive HGT detected in all protozoa-exposed treatments; conjugation frequency increased ~4.5-fold with A. castellanii compared to protozoa-free control	β-lactam (blaTEM), tetracycline (tetA), aminoglycoside [APH(3′)-Ib]; additional ARG classes detected in transconjugants via metagenomics	Bacteria to bacteria (plasmid conjugation) within amoeba-mediated predation/vacuoles; no gene transfer between amoeba genome and microbes	Yes (indirect): protozoa selected transconjugants carrying virulence factor genes (VFs) (tlyC, cya, acrB adjacent to intI1)	Soil collected from vegetable field, Xiamen, China	Fluorescence-activated cell sorting (FACS), qPCR, RT-qPCR, conjugation assays, metagenomics, ARGs-OAP, VFDB alignment, ROS/membrane permeability assays	Good
18	Moliner et al., 2009	Acanthamoeba castellanii	Legionella drancourtii	Environmental water	Not applicable	Malate synthase gene ( From L. drancourtii to Acanthamoeba	One confirmed HGT event	Not reported	Not reported	Not reported	France	Whole-genome sequencing, BLASTp/tBLASTn, reciprocal BLAST, phylogenetic analysis	Good
19	Sarink et al., 2025	Acanthamoeba castellanii (ATCC 30010)	Pseudomonas oleovorans (plasmid donor) and Pseudomonas aeruginosa strain 957 (recipient); additional 18 P. aeruginosa strains tested	Acanthamoeba castellanii ATCCstrain	7 independent co-culture experiments (intracellular presence confirmed by confocal microscopy)	blaVIM-2 (plasmid-encoded carbapenem resistance gene)	7/7 experiments showed transfer	blaVIM-2 (Verona integron-encoded metallo-β-lactamase)	Plasmid-mediated transfer between bacteria within amoebal phagosomes	Not reported	ATCC laboratory strain	Confocal microscopy (intracellular localization), selective plating, qPCR, MALDI-TOF, conventional PCR for full plasmid confirmation	Good
